# Supplementary material for: A systematic review and meta-analysis on the association between CD36 rs1761667 polymorphism and cardiometabolic risk factors in adults
Source: Sci Rep. 2022 Apr 8;12:5916. doi: 10.1038/s41598-022-09908-0 (PMC8993862; doi:10.1038/s41598-022-09908-0)
Supplement: Supplementary file 2 — Supplementary Information 2. [file 41598_2022_9908_MOESM2_ESM.xlsx]

## Sheet: BMI
Author	Year	Gender	F_M	Mean_GG	SD_GG	n_GG	Mean_AG	SD_AG	n_AG	Mean_AA	SD_AA	n_AA	Mean_A allele carriers	SD_A allele carriers	n_A allele carriers	Mean_G allele carriers	SD_G allele carriers	n_G allele carriers	Mean_allele_A	SD_allele_A	n_allele_A	Mean_allele_G	SD_allele_G	n_allele_G	Effect size_Allelic model (A vs. G)	SE_effect size_Allelic model (A vs. G)	Effect size_Dominant model (AA+GA vs. GG)	SE_effect size_Dominant model (AA+GA vs. GG)	Effect size_Recessive model (AA vs. GA + GG)	SE_effect size_Recessive model (AA vs. GA + GG)	Effect size_Homozygous model (AA vs. GG)	SE_effect size_Homozygous model (AA vs. GG)	Effect size_Heterozygous model (GA vs. GG)	SE_effect size_Heterozygous model (GA vs. GG)
Boghdady,A	2016	Both	16/31	28.2	3.4	9	31.2	3.1	30	28.9	3.5	8	30.7158	3.27913	38	30.5077	3.37747	39	30.4	3.39162	46	30.075	3.50216	48	0.325	0.711049	2.51579	1.25196	-1.60769	1.35046	0.7	1.678	3	1.2668
Fujii, R	2019	Both	267/228	23.6	3.4	268	23.7	3.4	190	23.4	2.8	37	23.6511	3.30585	227	23.6415	3.39664	458	23.6159	3.24064	264	23.6262	3.39794	726	-0.0102617	0.235972	0.0511013	0.302123	-0.241485	0.486911	-0.2	0.505001	0.1	0.322454
Madden, J	2008	Male	108	27.54	4.2	27	27.75	3.91	51	26.9	4.02	30	27.4352	3.94763	81	27.6773	3.9867	78	27.2905	3.97468	111	27.642	4.04361	105	-0.351459	0.545937	-0.104815	0.919634	-0.777308	0.861654	-0.64	1.09179	0.21	0.976268
Momeni-Moghaddam, M (Total)	2019	Both	238	25.5405	5.25609	61	25.3464	4.87768	153	24.0984	4.35279	25	25.1712	4.81577	178	25.4019	4.97665	214	25.0391	4.81455	203	25.4324	5.08612	275	-0.39327	0.456349	-0.369318	0.763664	-1.30349	0.934669	-1.44209	1.10035	-0.194087	0.779997
Melis, M (Healthy normal weight)	2017	Both	80/46	28.0712	6.55364	34	27.6241	7.56406	70	32.3177	7.99103	22	28.7465	7.8848	92	27.7706	7.22036	104	29.4358	8.01066	114	27.8442	7.0523	138	1.59152	0.960885	0.675323	1.39248	4.54715	1.84495	4.24655	2.04103	-0.447034	1.44243
Ramos-Lopez, O	2016	Both	40/33	24.4	3.1	11	24.9	4.2	40	26.6	4.1	22	25.5032	4.21159	62	24.7922	3.96539	51	25.7905	4.21035	84	24.7226	3.82682	62	1.0679	0.668759	1.10323	1.07691	1.80784	1.03557	2.2	1.27974	0.5	1.14658
Shen, Y. C	2017	Both	95/41	22.7	4.8	37	23	3.9	66	22.9	3	33	22.9667	3.60961	99	22.8922	4.22437	103	22.95	3.46628	132	22.8414	4.38581	140	0.108571	0.477932	0.266667	0.868511	0.007767	0.66782	0.2	0.946272	0.3	0.923665
Solakivi, T	2015	Both	736 (314+422)	27.6	5.2	158	27	4.5	376	26.3	4.4	202	26.7554	4.47398	578	27.1775	4.72093	534	26.6374	4.45938	780	27.274	4.83792	692	-0.636552	0.243553	-0.844637	0.453619	-0.877528	0.370915	-1.3	0.516702	-0.6	0.474337
Zhang, Y	2014	Both	43/69	23.19	3.02	43	24.17	2.11	60	22.44	2.71	9	23.9443	2.25196	69	23.7609	2.56253	103	23.7708	2.36029	78	23.5927	2.71884	146	0.17803	0.349361	0.754348	0.534415	-1.32087	0.937957	-0.75	1.01396	0.98	0.535074
Yuan, Y	2015	Both	42/70	23.8	2.7	41	24.4	3.2	49	23.5	2.6	22	24.1211	3.03734	71	24.1267	2.98151	90	23.9742	2.95064	93	24.0244	2.89967	131	-0.0502339	0.39724	0.321127	0.554743	-0.626667	0.637216	-0.3	0.696475	0.6	0.62192
Yang, Y.	2018	Female	209	21.61	2.74	88	22.24	2.86	99	22.04	2.32	22	22.0764	2.41517	121	21.736	2.76266	187	22.1785	2.6988	143	21.8368	2.79505	275	0.341662	0.281678	0.466364	0.365405	0.304	0.534293	0.43	0.574429	0.63	0.4098
Dalton, M	2013	Both	85	23.51	4.18	28	25.02	4.3	39	24.31	3.69	18	24.7958	4.0977	57	24.389	4.28446	67	24.6792	4.0078	75	24.1299	4.27265	95	0.549305	0.63744	1.28579	0.958434	-0.0789552	1.0151	0.8	1.17493	1.51	1.04791

## Sheet: WC
author	year	Country	Mean_GG	SD_GG	n_GG	Mean_AG	SD_AG	n_AG	Mean_AA	SD_AA	n_AA	Mean_G allele carriers	SD__G allele carriers	n__G allele carriers	Mean_A allele carriers	SD_A allele carriers	n_A allele carriers	Mean_allele_A	SD_allele_A	n_allele_A	Mean_allele_G	SD_allele_G	n_allele_G	Effect size_Allelic model (A vs. G)	SE_effect size_Allelic model (A vs. G)	Effect size_Dominant model (AA+GA vs. GG)	SE_effect size_Dominant model (AA+GA vs. GG)	Effect size_Recessive model (AA vs. GA + GG)	SE_effect size_Recessive model (AA vs. GA + GG)	Effect size_Homozygous model (AA vs. GG)	SE_effect size_Homozygous model (AA vs. GG)	Effect size_Heterozygous model (GA vs. GG)	SE_effect size_Heterozygous model (GA vs. GG)
Bayoumy, N. M	2012	Egypt	119	7	5	115	8	70	109	6	25	115.267	7.95822	75	113.421	7.95142	95	112.5	7.79463	120	115.5	7.95319	80	-3	1.13885	-5.57895	3.23505	-6.26667	1.51144	-10	3.35261	-4	3.27327
Boghdady,A	2016	Egypt	86.47	14.6	9	95.2	13.4	30	90.3	12.4	8	93.1854	13.9926	39	94.1684	13.188	38	93.4957	13.1353	46	91.9262	14.3574	48	1.5694	2.83642	7.69842	5.31614	-2.88538	4.92345	3.83	6.55015	8.73	5.447
Fujii, R	2019	Japan	82.1	9.8	268	82.2	10.3	190	81.8	10	37	82.1415	9.99943	458	82.1348	10.231	227	82.0879	10.1994	264	82.1262	9.9262	726	-0.038292	0.727848	0.0348018	0.905246	-0.341485	1.7091	-0.3	1.74959	0.1	0.957458
Ma, X	2004	USA/Italy	82.1	12	115	82.8	13	273	82.5	12	154	82.5925	12.7004	388	82.6918	12.6351	427	82.641	12.4699	581	82.4799	12.5452	503	0.161043	0.761921	0.591803	1.27517	-0.0925258	1.16223	0.4	1.47893	0.7	1.36793
Solakivi, T	2015	Finland	92.5	13.3	145	90.8	12.3	347	88.7	12	183	91.301	12.6132	492	90.0749	12.2268	530	89.722	12.1837	713	91.5739	12.7829	637	-1.85192	0.6817	-2.42509	1.22556	-2.60102	1.05368	-3.8	1.41662	-1.7	1.28683

## Sheet: TC
author	year	Country	Mean_GG	SD_GG	n_GG	Mean_AG	SD_AG	n_AG	Mean_AA	SD_AA	n_AA	Mean_G allele carriers	SD_G allele carriers	n__G allele carriers	Mean_A allele carriers	SD_A allele carriers	n__A allele carriers	Mean_allele_A	SD_allele_A	n_allele_A	Mean_allele_G	SD_allele_G	n_allele_G	Effect size_Allelic model (A vs. G)	SE_effect size_Allelic model (A vs. G)	Effect size_Dominant model (AA+GA vs. GG)	SE_effect size_Dominant model (AA+GA vs. GG)	Effect size_Recessive model (AA vs. GA + GG)	SE_effect size_Recessive model (AA vs. GA + GG)	Effect size_Homozygous model (AA vs. GG)	SE_effect size_Homozygous model (AA vs. GG)	Effect size_Heterozygous model (GA vs. GG)	SE_effect size_Heterozygous model (GA vs. GG)
Bayoumy, N. M	2012	Egypt	235	40	5	225	30	70	190	25	25	225.667	30.5284	75	215.789	32.5619	95	210.417	32.8549	120	226.25	31.2959	80	-15.8333	4.6085	-19.2105	18.1978	-35.6667	6.11771	-45	18.5742	-10	18.2444
Boghdady,A	2016	Egypt	196.9	37.2	9	194.5	57.5	30	174.6	29.3	8	195.054	53.062	39	190.311	53.1169	38	187.578	50.0868	46	195.4	50.4177	48	-7.82174	10.3679	-6.58947	15.0999	-20.4538	13.398	-22.3	16.1577	-2.4	16.2471
Ma, X	2004	USA/Italy	189	41	115	193	39	273	196	40	154	191.814	39.5923	388	194.082	39.3431	427	194.59	39.5277	581	191.171	39.9367	503	3.41939	2.42076	5.08197	4.27111	4.18557	3.79864	7	5.0007	4	4.4932
Ramos-Lopez, O	2016	Mexico	157.8	51.1	11	162.2	44.2	40	146.8	35.1	22	161.251	45.2705	51	156.735	41.5736	62	154.133	40.2009	84	160.639	46.395	62	-6.50538	7.34555	-1.06452	16.2868	-14.451	9.8074	-11	17.1284	4.4	16.9182
Solakivi, T	2015	Finland	209.6	41.76	158	208.04	36.73	376	207.27	37.51	202	208.502	38.2539	534	207.771	36.9738	578	207.641	37.1142	780	208.752	39.0861	692	-1.11119	1.99341	-1.8291	3.66094	-1.23157	3.1154	-2.33	4.24296	-1.56	3.82431
Zhang, Y	2014	China	191.8	43.7	43	177.88	39.44	60	186.4	25.91	9	183.691	41.6375	103	178.991	37.9074	69	179.846	36.7853	78	186.079	42.4221	146	-6.2333	5.44742	-12.8087	8.07695	2.70874	9.56158	-5.4	10.9089	-13.92	8.38669
Yuan Y	2015	China	202.24	61.48	41	186.77	51.04	49	193.74	42.54	22	193.817	56.2476	90	188.93	48.3712	71	190.068	47.0875	93	196.454	58.0813	131	-6.38588	7.0422	-13.3103	11.1868	-0.0774444	10.8356	-8.5	13.2078	-15.47	12.0563
Mrizak, I	2015	Tunisia	200.04	25.28	42	185.9	16.36	102	211.94	24.54	59	190.024	20.3437	144	195.443	23.3595	161	199.867	24.7903	220	192.286	21.9688	186	7.5811	2.32126	-4.59739	4.3134	21.9158	3.61677	11.9	5.04214	-14.14	4.22376
Ramos-Lopez, O	2013	Mexico	150	9.04	46	161.25	7.36	104	154	6.59	82	157.8	9.44551	150	158.054	7.88673	186	156.813	7.74196	268	155.969	9.92134	196	0.844045	0.851973	8.05376	1.45292	-3.8	1.06038	4	1.51861	11.25	1.51572
Zhang, Y	2015	China	194.12	1.54	543	196.44	1.54	631	195.3	2.7	185	195.367	1.92581	1174	196.182	1.92541	816	196.019	2.11831	1001	194.973	1.90317	1717	1.04602	0.0811928	2.06154	0.0943968	-0.0669506	0.206312	1.18	0.20922	2.32	0.0901447
Momeni-Moghaddam, M	2019	Iran	146.668	41.0305	61	139.936	36.8019	153	158.184	45.3799	25	141.855	38.0789	214	142.499	38.5064	178	144.43	40.159	203	142.923	38.9988	275	1.50764	3.67085	-4.16916	5.99403	16.3289	9.44188	11.5154	10.4867	-6.73238	6.03743

## Sheet: TG
Author	Year	Country	Mean_GG	SD_GG	n_GG	Mean_AG	SD_AG	n_AG	Mean_AA	SD_AA	n_AA	Mean_G allele carriers	SD_G allele carriers	n_G allele carriers	Mean_A allele carriers	SD_A allele carriers	n_A allele carriers	Mean_allele_A	SD_allele_A	n_allele_A	Mean_allele_G	SD_allele_G	n_allele_G	Effect size_Allelic model (A vs. G)	SE_effect size_Allelic model (A vs. G)	Effect size_Dominant model (AA+GA vs. GG)	SE_effect size_Dominant model (AA+GA vs. GG)	Effect size_Recessive model (AA vs. GA + GG)	SE_effect size_Recessive model (AA vs. GA + GG)	Effect size_Homozygous model (AA vs. GG)	SE_effect size_Homozygous model (AA vs. GG)	Effect size_Heterozygous model (GA vs. GG)	SE_effect size_Heterozygous model (GA vs. GG)
Bayoumy, N. M	2012	Egypt	280	50	5	230	35	70	190	35	25	233.333	37.8817	75	219.474	39.0579	95	213.333	40.0857	120	236.25	40.3936	80	-22.9167	5.81258	-60.5263	22.7169	-43.3333	8.25431	-90	23.4307	-50	22.7486
Boghdady,A	2016	Egypt	183	89.6	9	153.9	68.9	30	121.4	44.5	8	160.615	73.9411	39	147.058	65.389	38	142.596	62.9629	46	164.812	77.6893	48	-22.2169	14.5576	-35.9421	31.6944	-39.2154	19.6906	-61.6	33.7572	-29.1	32.4077
Fujii, R	2019	Japan	96.84	46.21	268	93.6	48.96	190	83.55	35.52	37	95.4959	47.3443	458	91.9619	47.1111	227	90.783	45.7522	264	95.9921	46.9327	726	-5.20911	3.31105	-4.87811	4.21249	-11.9459	6.24446	-13.29	6.48591	-3.24	4.53696
Ma, X	2004	USA/Italy	82.66	44.29	115	77.66	38	273	76	36.66	154	79.142	39.9746	388	77.0613	37.4875	427	76.78	37.2726	581	79.9463	41.03	503	-3.16628	2.3954	-5.59869	4.51094	-3.14196	3.58406	-6.66	5.07784	-5	4.72724
Madden, J	2008	UK	136.4	75.29	27	131.98	70.86	51	125.78	66.43	30	133.51	71.9655	78	129.684	68.8983	81	128.629	68.2562	111	134.253	72.8542	105	-5.62449	9.61884	-6.7163	16.3876	-7.73	14.6115	-10.62	18.8956	-4.42	17.5614
Ramos-Lopez, O	2016	Mexico	142.3	51.1	11	140.8	60.8	40	112.8	43.4	22	141.124	58.361	51	130.865	56.518	62	126.133	53.951	84	141.332	57.1217	62	-15.1989	9.3423	-11.4355	16.9972	-28.3235	12.3451	-29.5	17.9722	-1.5	18.1604
Zhang, Y	2014	China	155	54.92	43	146.15	76.17	60	186	74.4	9	149.845	67.9499	103	151.348	76.6026	69	155.346	77.1572	78	151.363	64.4048	146	3.98314	10.234	-3.65217	12.4574	36.1553	25.6879	31	26.176	-8.85	12.9167
Yuan, Y	2015	China	202.83	119.57	41	144.38	106.29	49	144.38	123.12	22	171.007	115.653	90	144.38	110.88	71	144.38	113.927	93	180.967	117.837	131	-36.587	15.6703	-58.45	22.8444	-26.6272	28.942	-58.45	32.2138	-58.45	24.068
Ramos-Lopez, O	2013	Mexico	73.75	11.08	46	82.5	9.15	104	68.5	8.65	82	79.8167	10.5518	150	76.328	11.3114	186	73.9328	11.1666	268	78.3929	10.9855	196	-4.46002	1.03971	2.57796	1.83214	-11.3167	1.28637	-5.25	1.89243	8.75	1.86383
Dawczynski, Ch	2013	Germany	169.3	62.03	8	171.83	46.3	24	139.54	41.98	13	171.197	49.604	32	160.485	46.9174	37	155.039	46.5931	50	170.818	52.3994	40	-15.7788	10.5859	-8.81513	23.2478	-31.6575	14.5759	-29.76	24.83	2.53	23.8806
Momeni-Moghaddam, M	2019	Iran	118.268	55.7933	61	107.269	52.2888	153	114.211	44.474	25	110.404	53.4113	214	108.244	51.2054	178	108.979	50.7107	203	112.148	54.2987	275	-3.16952	4.83623	-10.0241	8.10934	3.80716	9.615	-4.05667	11.4083	-10.9991	8.30067

## Sheet: HDL-C
Author	Year	Country	Mean_GG	SD_GG	n_GG	Mean_AG	SD_AG	n_AG	Mean_AA	SD_AA	n_AA	Mean_G allele carriers	SD_G allele carriers	n_G allele carriers	Mean_A allele carriers	SD_A allele carriers	n_A allele carriers	Mean_allele_A	SD_allele_A	n_allele_A	Mean_allele_G	SD_allele_G	n_allele_G	Effect size_Allelic model (A vs. G)	SE_effect size_Allelic model (A vs. G)	Effect size_Dominant model (AA+GA vs. GG)	SE_effect size_Dominant model (AA+GA vs. GG)	Effect size_Recessive model (AA vs. GA + GG)	SE_effect size_Recessive model (AA vs. GA + GG)	Effect size_Homozygous model (AA vs. GG)	SE_effect size_Homozygous model (AA vs. GG)	Effect size_Heterozygous model (GA vs. GG)	SE_effect size_Heterozygous model (GA vs. GG)
Bayoumy, N. M	2012	Egypt	37	5	5	40	4	70	46	7	25	39.8	4.10339	75	41.5789	5.59555	95	42.5	6.18687	120	39.625	4.22133	80	2.875	0.736018	4.57895	2.30859	6.2	1.47801	9	2.63818	3	2.28661
Boghdady,A	2016	Egypt	42.2	13.4	9	38.8	10.8	30	45	14.15	8	39.5846	11.3544	39	40.1053	11.656	38	40.9565	12.281	46	40.075	11.8188	48	0.881522	2.48773	-2.09474	4.85041	5.41538	5.32292	2.8	6.70663	-3.4	4.88253
Fujii, R	2019	Japan	57.36	14.98	268	57.23	14.15	190	58.39	12.52	37	57.3061	14.6258	458	57.4191	13.8779	227	57.5552	13.6992	264	57.326	14.7578	726	0.229174	1.00541	0.0590749	1.29837	1.08393	2.16877	1.03	2.25251	-0.13	1.37518
Ma, X	2004	USA/Italy	51	13	115	53	13	273	55	14	154	52.4072	13.0154	388	53.7213	13.3875	427	54.0602	13.5646	581	52.0855	13.0253	503	1.97475	0.808693	2.72131	1.37452	2.59278	1.30741	4	1.65599	2	1.4452
Madden, J	2008	UK	49.88	11.6	27	49.5	10.05	51	47.95	9.28	30	49.6315	10.5383	78	48.9259	9.74227	81	48.6622	9.62825	111	49.6954	10.8245	105	-1.03327	1.3968	-0.954074	2.48102	-1.68154	2.07229	-1.93	2.80256	-0.38	2.63897
Ramos-Lopez, O	2016	Mexico	33.8	9.8	11	40.4	13.1	40	42.7	15.1	22	38.9765	12.672	51	41.2161	13.7639	62	41.6048	14.1456	84	38.0581	12.3659	62	3.5467	2.20193	7.41613	3.43314	3.72353	3.67597	8.9	4.36978	6.6	3.60848
Zhang, Y	2014	China	47.56	12.76	43	46.4	17.78	60	47.56	16.24	9	46.8843	15.8187	103	46.5513	17.4777	69	46.6677	17.3406	78	47.0833	14.9801	146	-0.415595	2.32209	-1.0087	2.86593	0.675728	5.63326	0	5.75245	-1.16	3.0092
Yuan, Y	2015	China	51.43	12.76	41	50.27	12.37	49	57.62	19.72	22	50.7984	12.4916	90	52.5475	15.2744	71	53.7474	16.5893	93	50.9961	12.5803	131	2.75131	2.0414	1.11746	2.69391	6.82156	4.40569	6.19	4.65268	-1.16	2.66345
Ramos-Lopez, O	2013	Mexico	45.25	5.65	46	41.5	2.38	104	42.25	3.5	82	42.65	4.07023	150	41.8306	2.94221	186	41.959	3.13013	268	43.2602	4.62704	196	-1.30125	0.381826	-3.41935	0.860528	-0.4	0.50974	-3	0.918345	-3.75	0.86512
Dawczynski, Ch	2013	Germany	61.68	14.22	8	63.03	15.16	24	57.5	16.02	13	62.6925	14.7149	32	61.0976	15.4747	37	60.1544	15.7037	50	62.49	14.6205	40	-2.3356	3.20563	-0.582432	5.63454	-5.1925	5.1486	-4.18	6.70952	1.35	5.90357
Zhang, Y	2015	China	53.36	1.54	543	52.98	0.77	631	53.36	1.16	185	53.1558	1.20424	1174	53.0662	0.887386	816	53.1205	0.950649	1001	53.2203	1.32317	1717	-0.0998899	0.0438464	-0.293848	0.0730247	0.204242	0.092243	0	0.107894	-0.38	0.0728506
Momeni-Moghaddam, M	2019	Iran	38.8072	9.76097	61	38.6003	9.78925	153	42.3496	13.1227	25	38.6593	9.75864	214	39.1268	10.3611	178	39.524	10.9344	203	38.6921	9.79088	275	0.831876	0.968273	0.319568	1.4714	3.69033	2.708	3.54239	2.90692	-0.206952	1.47927

## Sheet: LDL-C
Author	Year	Country	Mean_GG	SD_GG	n_GG	Mean_AG	SD_AG	n_AG	Mean_AA	SD_AA	n_AA	Mean_G allele carriers	SD_G allele carriers	n_G allele carriers	Mean_A allele carriers	SD_A allele carriers	n_A allele carriers	Mean_allele_A	SD_allele_A	n_allele_A	Mean_allele_G	SD_allele_G	n_allele_G	Effect size_Allelic model (A vs. G)	SE_effect size_Allelic model (A vs. G)	Effect size_Dominant model (AA+GA vs. GG)	SE_effect size_Dominant model (AA+GA vs. GG)	Effect size_Recessive model (AA vs. GA + GG)	SE_effect size_Recessive model (AA vs. GA + GG)	Effect size_Homozygous model (AA vs. GG)	SE_effect size_Homozygous model (AA vs. GG)	Effect size_Heterozygous model (GA vs. GG)	SE_effect size_Heterozygous model (GA vs. GG)
Bayoumy, N. M	2012	Egypt	170	30	5	145	37	70	100	28	25	146.667	36.94	75	133.158	40.0239	95	126.25	40.1614	120	148.125	36.9793	80	-21.875	5.5258	-36.8421	14.0308	-46.6667	7.03947	-70	14.5382	-25	14.1265
Boghdady,A	2016	Egypt	135.7	32.2	9	147.4	29.8	30	122.9	28	8	144.7	30.3469	39	142.242	30.7704	38	138.878	31.19	46	143.012	30.9149	48	-4.13424	6.40775	6.54211	11.8373	-21.8	11.0279	-12.8	14.6015	11.7	12.0335
Madden, J	2008	UK	176.72	40.6	27	169.37	32.48	51	167.05	35.96	30	171.914	35.412	78	168.511	33.6061	81	168.116	34.2703	111	173.15	36.8896	105	-5.03405	4.85191	-8.20926	8.65986	-4.86423	7.69292	-9.67	10.2056	-7.35	9.04078
Ramos-Lopez, O	2016	Mexico	101.1	42.6	11	95.4	42.6	40	83.1	28.8	22	96.6294	42.2383	51	91.0355	38.4838	62	88.9571	36.3403	84	97.4226	42.3387	62	-8.46544	6.68087	-10.0645	13.7428	-13.5294	8.52547	-18	14.2366	-5.7	14.5033
Zhang, Y	2014	China	118.72	40.22	43	111.37	33.64	60	108.66	27.84	9	114.438	36.5231	103	111.017	32.7704	69	110.745	32.242	78	115.699	37.7082	146	-4.95484	4.80277	-7.70348	7.2927	-5.77845	9.95335	-10.06	11.1238	-7.35	7.51535
Yuan, Y	2015	China	118.33	38.28	41	115.24	38.28	49	113.3	37.51	22	116.648	38.0958	90	114.639	37.7854	71	114.322	37.724	93	117.174	38.162	131	-2.85205	5.13997	-3.69113	7.47324	-3.34767	8.94874	-5.03	9.98474	-3.09	8.1022
Mrizak, I	2015	Tunisia	120.6	29.51	42	107.36	18.82	102	134.33	21.88	59	111.222	23.1585	144	117.243	23.8129	161	121.826	24.5116	220	113.339	25.0543	186	8.48637	2.471	-3.35658	4.92507	23.1083	3.44072	13.73	5.37107	-13.24	4.92004
Ramos-Lopez, O	2013	Mexico	80.5	10.85	46	77.5	11.54	104	92	16.47	82	78.42	11.3815	150	83.8925	15.6531	186	86.3731	16.3429	268	78.9082	11.293	196	7.46497	1.28346	3.39247	1.96888	13.58	2.04246	11.5	2.42224	-3	1.95951
Zhang, Y	2015	China	117.17	1.54	543	119.5	1.16	631	119.1	2.32	185	118.422	1.78025	1174	119.409	1.5111	816	119.352	1.69445	1001	118.026	1.80449	1717	1.32587	0.069027	2.23931	0.0846515	0.677675	0.178308	1.93	0.182925	2.33	0.080623
Momeni-Moghaddam, M	2019	Iran	84.202	36.3248	61	78.2175	32.2627	153	94.2936	38.143	25	79.9232	33.4935	214	80.4754	33.5039	178	82.1774	34.7283	203	80.8724	34.3693	275	1.30504	3.19947	-3.72652	5.28557	14.3704	7.96477	10.0916	8.93456	-5.98452	5.33237

## Sheet: SBP
ID	Author	Year	Country	Mean_GG	SD_GG	n_GG	Mean_AG	SD_AG	n_AG	mean_AA	SD_AA	n_AA	Mean_A allele carriers	SD_A allele carriers	n_A allele carriers	Mean_G allele carriers	SD_G allele carriers	n_G allele carriers	Mean_allele_A	SD_allele_A	n_allele_A	Mean_allele_G	SD_allele_G	n_allele_G	Effect size_Allelic model (A vs. G)	SE_effect size_Allelic model (A vs. G)	Effect size_Dominant model (AA+GA vs. GG)	SE_effect size_Dominant model (AA+GA vs. GG)	Effect size_Recessive model (AA vs. GA + GG)	SE_effect size_Recessive model (AA vs. GA + GG)	Effect size_Homozygous model (AA vs. GG)	SE_effect size_Homozygous model (AA vs. GG)	Effect size_Heterozygous model (GA vs. GG)	SE_effect size_Heterozygous model (GA vs. GG)
1	Bayoumy, N. M	2012	Egypt	180	8	5	160	7	70	145	4	25	156.053	9.17312	95	161.333	8.62403	75	153.75	9.49458	120	162.5	9.71558	80	-8.75	1.38965	-23.9474	3.69943	-16.3333	1.27736	-35	3.66606	-20	3.67423
3	Fujii, R	2019	Japan	131.2	20.1	268	131.7	20.7	190	123.8	19.1	37	130.412	20.6156	227	131.407	20.33	458	129.486	20.5383	264	131.331	20.2456	726	-1.84525	1.47051	-0.787665	1.83841	-7.60742	3.28057	-7.4	3.37153	0.5	1.93977
4	Ma, X	2004	USA/Italy	115	13	115	113	12	273	116	13	154	114.082	12.4387	427	113.593	12.3219	388	114.59	12.6186	581	113.915	12.4945	503	0.675848	0.764477	-0.918033	1.35348	2.40722	1.22013	1	1.60218	-2	1.41317
11	Solakivi, T	2015	Finland	136.2	17.3	158	135	16.4	376	134.7	17.5	202	134.895	16.7781	578	135.355	16.664	534	134.845	16.9685	780	135.548	16.8153	692	-0.703361	0.881898	-1.30484	1.54314	-0.655056	1.42692	-1.5	1.84671	-1.2	1.61541
17	Momeni-Moghaddam, M	2019	Iran	119.292	12.2213	61	120.736	14.6868	153	118.2	10.8829	25	120.38	14.2152	178	120.325	14.0151	214	120.111	13.9214	203	120.095	13.6997	275	0.0161411	1.27953	1.08771	1.89308	-2.12413	2.37811	-1.0914	2.68069	1.44408	1.96427

## Sheet: DBP
Author	Year	Country	Mean_GG	SD_GG	n_GG	Mean_AG	SD_AG	n_AG	mean_AA	SD_AA	n_AA	mean_A allele carriers	sd_A allele carriers	n_A allele carriers	Mean_G allele carriers	sd_G allele carriers	n_G allele carriers	Mean_allele_A	SD_allele_A	n_allele_A	Mean_allele_G	SD_allele_G	n_allele_G	Effect size_Allelic model (A vs. G)	SE_effect size_Allelic model (A vs. G)	Effect size_Dominant model (AA+GA vs. GG)	SE_effect size_Dominant model (AA+GA vs. GG)	Effect size_Recessive model (AA vs. GA + GG)	SE_effect size_Recessive model (AA vs. GA + GG)	Effect size_Homozygous model (AA vs. GG)	SE_effect size_Homozygous model (AA vs. GG)	Effect size_Heterozygous model (GA vs. GG)	SE_effect size_Heterozygous model (GA vs. GG)
Bayoumy, N. M	2012	Egypt	85	15	5	85	10	70	80	15	25	83.6842	11.6512	95	85	10.2667	75	82.9167	12.5203	120	85	10.629	80	-2.08333	1.64879	-1.31579	6.81388	-5	3.22574	-5	7.34847	0	6.81385
Fujii, R	2019	Japan	76.4	13.9	268	76.3	13.5	190	71.5	12.9	37	75.5176	13.4936	227	76.3585	13.7207	458	74.9545	13.4843	264	76.3738	13.7873	726	-1.41928	0.974969	-0.882379	1.23411	-4.85851	2.21554	-4.9	2.2844	-0.1	1.2962
Ma, X	2004	USA/Italy	76	10	115	76	8	273	77	8	154	76.3607	8.00505	427	76	8.62782	388	76.5301	8.00869	581	76	8.96074	503	0.53012	0.519641	0.360656	1.00977	1	0.779383	1	1.13364	0	1.05071
Solakivi, T	2015	Finland	88.2	10	158	88.1	10.1	376	87.6	9.4	202	87.9253	9.85571	578	88.1296	10.0612	534	87.841	9.74064	780	88.1457	10.0473	692	-0.304639	0.517224	-0.27474	0.894967	-0.529588	0.791829	-0.6	1.03457	-0.1	0.950902
Yuan, Y	2015	China	82	15	41	81	14	49	82	13	22	81.3099	13.6131	71	81.4556	14.3904	90	81.4731	13.4723	93	81.626	14.5876	131	-0.152836	1.89104	-0.690141	2.84568	0.544444	3.15955	0	3.629	-1	3.08023
Momeni-Moghaddam, M	2019	Iran	72.7813	11.6174	61	73.5399	8.81259	153	72.0004	9.23979	25	73.3238	8.86289	178	73.3235	9.67265	214	73.1607	8.99546	203	73.2034	10.2063	275	-0.0426419	0.881706	0.542441	1.62906	-1.32311	1.96269	-0.780911	2.37223	0.758623	1.64928

## Sheet: FBG
Author	Year	Country	Mean_GG	SD_GG	n_GG	Mean_AG	SD_AG	n_AG	Mean_AA	SD_AA	n_AA	Mean_G allele carriers	SD_G allele carriers	n_G allele carriers	Mean_A allele carriers	SD_A allele carriers	n_A allele carriers	Mean_allele_A	SD_allele_A	n_allele_A	Mean_allele_G	SD_allele_G	n_allele_G	Effect size_Allelic model (A vs. G)	SE_effect size_Allelic model (A vs. G)	Effect size_Dominant model (AA+GA vs. GG)	SE_effect size_Dominant model (AA+GA vs. GG)	Effect size_Recessive model (AA vs. GA + GG)	SE_effect size_Recessive model (AA vs. GA + GG)	Effect size_Homozygous model (AA vs. GG)	SE_effect size_Homozygous model (AA vs. GG)	Effect size_Heterozygous model (GA vs. GG)	SE_effect size_Heterozygous model (GA vs. GG)
Fujii, R	2019	Japan	88.74	15.48	268	90	15.12	190	90.72	13.14	37	89.2627	15.3276	458	90.1174	14.7906	227	90.2018	14.5712	264	89.0698	15.3862	726	1.13207	1.06316	1.37736	1.36303	1.45729	2.27584	1.98	2.3581	1.26	1.44823
Ma, X	2004	USA/Italy	89	9	115	89	9	273	91	9	154	89	8.98836	388	89.7213	9.04071	427	90.0602	9.04757	581	89	8.99103	503	1.06024	0.549186	0.721311	0.946448	2	0.856853	2	1.1092	0	1.00053
Madden, J	2008	UK	104.4	13.14	27	106.2	9.18	51	109.08	20.52	30	105.577	10.6661	78	107.267	14.3968	81	107.757	16.3166	111	105.274	11.372	105	2.48247	1.90529	2.86667	2.99227	3.50308	3.93627	4.68	4.52001	1.8	2.83676
Ramos-Lopez, O	2016	Mexico	97.4	19.8	11	106.7	42.9	40	109.5	59.3	22	104.694	39.1005	51	107.694	48.8782	62	108.167	51.8512	84	103.4	36.4931	62	4.76667	7.31343	10.2935	8.6124	4.80588	13.7774	12.1	13.9814	9.3	9.03605
Solakivi, T	2015	Finland	79.02	13.68	158	90	21.24	376	92.52	24.12	202	86.7512	19.9422	534	90.8807	22.3004	578	91.3052	22.7976	780	84.986	18.9762	692	6.31922	1.08935	11.8607	1.42998	5.76876	1.90389	13.5	2.01607	10.98	1.54411
Yuan, Y	2015	China	158.4	72	41	165.6	93.6	49	163.8	68.4	22	162.32	84.0708	90	165.042	86.0917	71	164.748	82.2099	93	161.093	80.4803	131	3.65526	11.0506	6.64225	15.1931	1.48	17.0644	5.4	18.4147	7.2	17.4709
Momeni-Moghaddam, M	2019	Iran	95.8577	15.0443	61	95.0153	15.3497	153	91.9488	17.6569	25	95.2556	15.2329	214	94.5848	15.6764	178	94.26	16.083	203	95.389	15.2785	275	-1.12902	1.45707	-1.27289	2.25631	-3.30683	3.6817	-3.9089	4.02256	-0.842411	2.29135
